# Supplementary material for: Application of a Machine Learning Method for Prediction of Urban Neighborhood-Scale Air Pollution
Source: Int J Environ Res Public Health. 2023 Jan 29;20(3):2412. doi: 10.3390/ijerph20032412 (PMC9915966; doi:10.3390/ijerph20032412)
Supplement: Supplementary file 1 [file ijerph-20-02412-s001.zip]

Archive with 1 entries (1 files):
- ijerph-2126307-supplementary.pdf
